# Supplementary material for: Chromosomal rearrangements, phenotypic variation and modularity: a case study from a contact zone between house mouse Robertsonian races in Central Italy
Source: Ecol Evol. 2016 Jan 30;6(5):1353–62. doi: 10.1002/ece3.1912 (PMC4733104; doi:10.1002/ece3.1912)
Supplement: Supplementary file 1 — Table S1. Information of the 84 individuals used in this study. [file ECE3-6-1353-s001.xlsx]

## Sheet: Supp_Tab_1
ID	Population	Diploid number	Race	Sex	Latitude	Longitude	Altitude (mt)	Genotype*
AT09	CAS	24	ACR	M	42.447	13.225	850	YES
AT12	CAS	24	ACR	F	42.447	13.225	850	YES
AT13	CAS	24	ACR	F	42.447	13.225	850	YES
AT14	CAS	24	ACR	F	42.447	13.225	850	YES
AT15	CAS	24	ACR	F	42.447	13.225	850	YES
AT16	CAS	24	ACR	M	42.447	13.225	850	YES
AT17	CAS	24	ACR	M	42.447	13.225	850	YES
AT21	MAR	24	ACR	F	42.493	13.225	700	YES
AT22	MAR	24	ACR	F	42.493	13.225	700	YES
AT23	PIZACR	24	ACR	F	42.436	13.297	720	YES
AT24	PIZACR	24	ACR	M	42.436	13.297	720	NO
AT25	PIZACR	24	ACR	F	42.436	13.297	720	YES
AT30	PIZACR	24	ACR	F	42.436	13.297	720	YES
AT31	PIZACR	24	ACR	F	42.436	13.297	720	YES
AT33	CAS	24	ACR	F	42.447	13.225	850	YES
AT34	MAR	24	ACR	M	42.493	13.225	700	YES
AT35	MAR	24	ACR	M	42.493	13.225	700	YES
AT36	PIZACR	24	ACR	M	42.436	13.297	720	YES
AT40	CAP	24	ACR	M	42.518	13.301	880	YES
AT42	CAP	24	ACR	F	42.518	13.301	880	YES
AT43	CAP	24	ACR	F	42.518	13.301	880	YES
AT44	CAP	24	ACR	F	42.518	13.301	880	YES
AT45	CAP	24	ACR	F	42.518	13.301	880	YES
AT46	CAS	24	ACR	F	42.447	13.225	850	YES
AT47	CAS	24	ACR	F	42.447	13.225	850	YES
AT48	CAS	24	ACR	F	42.447	13.225	850	YES
AT49	CAS	24	ACR	M	42.447	13.225	850	YES
AT50	CAP	24	ACR	M	42.518	13.301	880	YES
AT51	CAS	24	ACR	F	42.447	13.225	850	YES
AT52	CAS	24	ACR	F	42.447	13.225	850	YES
AT53	CAS	24	ACR	M	42.447	13.225	850	YES
AT54	CAS	24	ACR	M	42.447	13.225	850	YES
AT56	PIZACR	24	ACR	F	42.436	13.297	720	YES
AT57	CAS	24	ACR	F	42.447	13.225	850	YES
AT58	CAS	24	ACR	M	42.447	13.225	850	YES
AT59	CAS	24	ACR	F	42.447	13.225	850	YES
AT60	CAS	24	ACR	F	42.447	13.225	850	YES
AT61	PIZACR	24	ACR	M	42.436	13.297	720	NO
AT62	PIZACR	24	ACR	F	42.436	13.297	720	YES
AT64	PIZACR	24	ACR	F	42.436	13.297	720	YES
AT66	PIZACR	24	ACR	F	42.436	13.297	720	YES
AT69	PIZACR	24	ACR	M	42.436	13.297	720	YES
AT70	PIZACR	24	ACR	M	42.436	13.297	720	YES
AT71	PIZACR	24	ACR	M	42.436	13.297	720	YES
AT72	PIZACR	24	ACR	F	42.436	13.297	720	YES
AT79	PIZACR	24	ACR	M	42.436	13.297	720	YES
AT80	PIZACR	24	ACR	M	42.436	13.297	720	YES
AT81	PIZACR	24	ACR	M	42.436	13.297	720	YES
AT82	PIZACR	24	ACR	F	42.436	13.297	720	YES
AT83	PIZACR	24	ACR	M	42.436	13.297	720	YES
AT84	PIZACR	24	ACR	M	42.436	13.297	720	YES
AT85	PIZACR	24	ACR	F	42.436	13.297	720	YES
AT88	PIZACR	24	ACR	M	42.436	13.297	720	NO
AT89	PIZACR	24	ACR	M	42.436	13.297	720	YES
AT90	PIZACR	24	ACR	F	42.436	13.297	720	YES
AT91	PIZACR	24	ACR	F	42.436	13.297	720	YES
AT92	PIZACR	24	ACR	F	42.436	13.297	720	YES
AT93	PIZACR	24	ACR	F	42.436	13.297	720	YES
AT94	PIZACR	24	ACR	F	42.436	13.297	720	YES
AT95	PIZACR	24	ACR	F	42.436	13.297	720	YES
AT96	PIZACR	24	ACR	M	42.436	13.297	720	YES
AT97	PIZACR	24	ACR	F	42.436	13.297	720	YES
LAG02	CAP	24	ACR	M	42.518	13.301	880	YES
LAG03	CAP	24	ACR	F	42.518	13.301	880	YES
LAG04	MAR	24	ACR	M	42.493	13.225	700	NO
LAG05	MAR	24	ACR	M	42.493	13.225	700	NO
AT10	SVT	22	CD	F	42.408	13.316	700	YES
AT11	PIZCD	22	CD	M	42.434	13.302	720	YES
AT18	SVT	22	CD	F	42.408	13.316	700	YES
AT19	PIZCD	22	CD	M	42.434	13.302	720	YES
AT20	PIZCD	22	CD	M	42.434	13.302	720	YES
AT27	PIZCD	22	CD	F	42.434	13.302	720	YES
AT37	PIZCD	22	CD	M	42.434	13.302	720	YES
AT38	PIZCD	22	CD	F	42.434	13.302	720	YES
AT39	SVT	22	CD	F	42.408	13.316	700	YES
AT55	PIZCD	22	CD	M	42.434	13.302	720	YES
AT63	PIZCD	22	CD	F	42.434	13.302	720	YES
AT65	PIZCD	22	CD	M	42.434	13.302	720	NO
AT68	PIZCD	22	CD	F	42.434	13.302	720	YES
AT73	PIZCD	22	CD	M	42.434	13.302	720	YES
AT74	PIZCD	22	CD	M	42.434	13.302	720	YES
AT75	PIZCD	22	CD	F	42.434	13.302	720	YES
AT77	PIZCD	22	CD	M	42.434	13.302	720	YES
AT87	PIZCD	22	CD	F	42.434	13.302	720	YES
*Microsatellite data from Franchini et al. (2008)
